# Supplementary material for: Patient-derived organoids as a platform for drug screening in metastatic colorectal cancer
Source: Front Bioeng Biotechnol. 2023 May 22;11:1190637. doi: 10.3389/fbioe.2023.1190637 (PMC10239948; doi:10.3389/fbioe.2023.1190637)
Supplement: Supplementary file 1 [file Table1.xlsx]

## Sheet: Table S1
Target	Company	Cat No.	Dilution
Ki-67	Cell Signaling Technology	9027	1:400
CDX2	Cell Signaling Technology	12306	1:2000
β-Catenin	Cell Signaling Technology	8480	1:100
CK20	Cell Signaling Technology	13063	1:500
CK-pan	Proteintech	26411-1-AP	1:1500
MLH1	Proteintech	11697-1-AP	1:100
MSH6	Proteintech	66172-1-Ig	1:500
MSH2	ABclonal	A8740	1:200
PMS2	Affinity Biosciences	DF4351	1:100

## Sheet: Table S2
Organoid ID	Patient ID	Sex	Age	Source of specimen	Primary Site	Histological type	Differentiation	MMR status	M	TNM
PDO1	P1	Female	74	CRC	Ascending colon	Adenocarcinoma	Poorly differentiated	pMMR	1	T4bN0M1
PDO2	P2	Female	66	Liver	Rectum	Adenocarcinoma	Poorly differentiated	pMMR	1	TXNXM1
PDO3	P3	Male	59	liver	Rectum	Adenocarcinoma	Moderately differentiated	pMMR	1	T3N1M1
PDO4	P4	Female	24	CRC	Ascending colon	Signet-ring cell carcinoma	Poorly differentiated	dMMR	1	T3N1bM1
PDO5	P5	Female	62	Liver	Sigmoid colon	Adenocarcinoma	Moderately differentiated	pMMR	1	T3N1aM1
PDO6	P6	Female	33	Ovary	Sigmoid colon	Adenocarcinoma	Moderately differentiated	pMMR	1	T3N0M1
PDO7	P7	Male	53	CRC	Descending colon	Adenocarcinoma	Moderately differentiated	pMMR	1	T3N1cM1
PDO8	P8	Male	66	CRC	Sigmoid colon	Adenocarcinoma	Moderately differentiated	pMMR	1	T3N2aM1
PDO9	P8	Male	66	Liver	Sigmoid colon	Adenocarcinoma	Moderately differentiated	pMMR	1	T3N2aM1
PDO10	P10	Male	69	CRC	Transverse colon	Adenocarcinoma	Moderately differentiated	pMMR	1	T3N1bM1
PDO11	P10	Male	69	Liver	Transverse colon	Adenocarcinoma	Moderately differentiated	pMMR	1	T3N1bM1
PDO12	P12	Male	52	CRC	Rectum	Adenocarcinoma	Moderately differentiated	pMMR	1	T3N2aM1
PDO13	P12	Male	52	Liver	Rectum	Adenocarcinoma	Moderately differentiated	pMMR	1	T3N2aM1
PDO14	P14	Female	53	CRC	Hepatic flexure of colon	Adenocarcinoma	Moderately differentiated	pMMR	1	T3M2aM1a
PDO15	P15	Female	32	CRC	Sigmoid colon	Adenocarcinoma	Poorly differentiated	pMMR	1	TXNXM1
PDO16	P16	Male	48	CRC	Transverse colon	Adenocarcinoma	Poorly differentiated	pMMR	1	T4bN2bM1a
PDO17	P16	Male	48	Liver	Transverse colon	Adenocarcinoma	Poorly differentiated	pMMR	1	T4bN2bM1a
PDO18	P18	Male	42	CRC	Ascending colon	Adenocarcinoma	Moderately differentiated	dMMR	1	T3N0M1
PDO19	P19	Male	57	Peritoneum	Ascending colon	Adenocarcinoma	Moderately differentiated	pMMR	1	T3N1M1
PDO20	P20	Male	61	CRC	Descending colon	Adenocarcinoma	Moderately differentiated	pMMR	1	T3N0M1
PDO21	P20	Male	61	Liver	Descending colon	Adenocarcinoma	Moderately differentiated	pMMR	1	T3N0M1
PDO22	P22	Male	56	Liver	Rectum	Adenocarcinoma	Poorly differentiated	pMMR	1	TXNXM1
PDO23	P23	Female	56	CRC	Ascending colon	Adenocarcinoma	Moderately differentiated	pMMR	1	T3N0M1
PDO24	P24	Male	54	CRC	Ascending colon	Adenocarcinoma	Moderately differentiated	dMMR	1	T4aN1M1
PDO25	P25	Male	46	Liver	Transverse colon	Adenocarcinoma	Moderately differentiated	pMMR	1	T3N2bM1
PDO26	P26	Female	65	Liver	Transverse colon	Adenocarcinoma	Moderately differentiated	pMMR	1	T4N0M1
PDO27	P27	Female	64	Peritoneum	Descending colon	Mucinous adenocarcinoma	Moderately differentiated	pMMR	1	TXNXM1
PDO28	P28	Female	43	Liver	Hepatic flexure of colon	Adenocarcinoma	Moderately differentiated	pMMR	1	T4aN2aM1
PDO29	P29	Male	64	CRC	Sigmoid colon	Adenocarcinoma	Moderately differentiated	pMMR	1	T3N1M1
PDO30	P30	Male	67	CRC	Rectum	Adenocarcinoma	Moderately differentiated	pMMR	1	T3N2M1
PDO31	P31	Male	45	CRC	Hepatic flexure of colon	Adenocarcinoma	Moderately differentiated	pMMR	1	T3N2bM1
PDO32	P31	Male	45	Liver	Hepatic flexure of colon	Adenocarcinoma	Moderately differentiated	pMMR	1	T3N2bM1
PDO33	P33	Female	42	Liver	Rectum	Adenocarcinoma	Moderately differentiated	pMMR	1	T3N0M1
PDO34	P34	Female	71	CRC	Ascending colon	Adenocarcinoma	Moderately differentiated	dMMR	1	T3N1aM1
PDO35	P35	Male	64	CRC	Transverse colon	Adenocarcinoma	Moderately differentiated	pMMR	1	T3N0M1
PDO36	P36	Female	49	CRC	Hepatic flexure of colon	Adenocarcinoma	Moderately differentiated	dMMR	1	T3N2bM1
PDO37	P37	Female	49	CRC	Sigmoid colon	Adenocarcinoma	Moderately differentiated	pMMR	1	T3N0M1
PDO38	P38	Male	72	CRC	Ascending colon	Adenocarcinoma	Moderately differentiated	pMMR	1	T3N1M1
PDO39	P3	Female	62	CRC	Ascending colon	Adenocarcinoma	Poorly differentiated	pMMR	1	T4bN2bM1
PDO40	P40	Male	69	Liver	Sigmoid colon	Adenocarcinoma	Moderately differentiated	pMMR	1	T2N1M1
PDO41	P41	Male	61	CRC	Rectum	Adenocarcinoma	Moderately differentiated	pMMR	1	T4aN2bM1
PDO42	P42	Female	63	CRC	Sigmoid colon	Adenocarcinoma	Moderately differentiated	pMMR	1	T3N1bM1

## Sheet: Table S3
	IC50
Organiod ID	5FU	CPT11	Oxaliplatin
PDO1	1.421	2.135	19.33
PDO2	1.185	0.7517	14.79
PDO3	30.46	8.805	63.79
PDO4	4.408	2.867	9.081
PDO5	8.115	4.424	48.23
PDO6	25.12	33.53	21.14
PDO7	32.75	19.02	63.06
PDO8	10.49	5.385	39.3
PDO9	13.14	8.226	47.22
PDO10	22.312	25.93	74.83
PDO11	2.884	1.851	60.3
PDO12	1.194	0.7556	15.72
PDO13	1.121	2.101	13.16
PDO14	2.106	4.912	87.89
PDO15	0.42	3.03	11.84
PDO16	8.1	4.537	34.16
PDO17	17.987	18.57	89.68
PDO18	4.781	0.622	38.28
PDO19	6.485	5.582	14.31
PDO20	12.92	5.918	23.16
PDO21	28.5	17.83	70.52
PDO22	9.096	4.776	29.84
PDO23	6.027	4.243	47.29
PDO24	11.99	3.22	52.72
PDO25	8.213	4.801	39.6
PDO26	7.981	7.901	27.91
PDO27	8.135	12.232	33.92
PDO28	3.412	16.192	46.18
PDO29	0.07	1.43	5.2
PDO30	14.891	8.902	77.12
PDO31	1.36	4.1	66.7
PDO32	5.9201	3.2192	15.2931
PDO33	12.9821	13.1213	15.6903
PDO34	1.2382	15.9201	7.4032
PDO35	5.7201	3.4032	11.9821
PDO36	8.2332	6.3314	6.976
PDO37	10.212	5.3092	14.3243
PDO38	16.9021	2.3902	15.3522
PDO39	18.2012	4.0932	18.9023
PDO40	5.9382	6.9303	4.3321
PDO41	7.0823	8.3312	3.9043
PDO42	6.9312	4.231	8.9841

## Sheet: Table S4
	IC50
Organiod ID	FOLFIRI	FOLFOX	FOLFIRINOX
PDO1	1.356	19.289	1.39
PDO3	21.212	2.254	3.295
PDO4	3.123	12.121	2.12
PDO5	10.219	3.892	1.112
PDO6	14.231	10.921	25.68
PDO8	13.5	6.247	1.901
PDO10	18.901	9.012	12.092
PDO12	11.821	7.895	6.121
PDO15	12.982	5.629	0.11
PDO22	2.441	1.212	9.7
PDO24	3.605	0.761	3.101
PDO28	11.021	23.121	10.982
PDO29	2.32	3.314	0.43
PDO31	3.048	8.123	1.28
PDO36	7.812	14.221	0.39

## Sheet: Table S5
Patient	Regimen	Treatment Response	IC50 (FOLFOX, FOLFIRI or FOLFIRINOX, uM)	PFS (mon)	Status
PDO1	FOLFOX	PD	19.289	2.7	No Progression
PDO3	FOLFIRI	PD	21.212	5.3	Progression
PDO4	FOLFOX	PD	12.121	9.1	Progression
PDO5	FOLFOX	SD/PR	3.892	10.1	No Progression
PDO6	FOLFOX	PD	10.921	3.5	Progression
PDO8	FOLFIRI	PD	13.5	3	Progression
PDO10	FOLFOX	SD/PR	9.012	45.5	No Progression
PDO12	FOLFOX	SD/PR	7.895	29.1	No Progression
PDO15	FOLFIRI	PD	12.982	4	Progression
PDO22	FOLFIRINOX	PD	9.7	5.3	No Progression
PDO24	FOLFOX	SD/PR	0.761	38.5	No Progression
PDO28	FOLFOX	PD	23.121	4.1	Progression
PDO29	FOLFIRINOX	SD/PR	0.43	20.5	No Progression
PDO31	FOLFIRINOX	PD	1.28	2.5	Progression
PDO36	FOLFIRINOX	SD/PR	0.39	18	Progression
